# Supplementary material for: Dataset of elemental compositions and pollution indices of soil and sediments: Nile River and delta -Egypt
Source: Data Brief. 2019 Dec 24;28:105009. doi: 10.1016/j.dib.2019.105009 (PMC6948129; doi:10.1016/j.dib.2019.105009)
Supplement: Multimedia component 1 [file mmc1.xlsx]

## Sheet: Data
IDD	Lat	Long	Type	Na	Mg	Al	Ca	Sc	Ti	V	Cr	Mn	Fe	Ni	Co	Zn	As	Br	Rb	Sr	Zr	Sb	Ba	Cs	La	Ce	Sm	Tb	Hf	Th	U
1	22.3478	31.6146	Soil	939	3900	20100	31100	4.23	4240	46.5	30.8	418	11800	11.7	5.14	27.1	1.13	160	10.9	71.2	389	0.144	96.2	0.407	22.7	28.4	2.11	0.422	18.7	4.38	2.473
2	23.3164	32.128	Soil	1480	4800	24800	30500	4.77	4510	48.1	37.5	243	12000	12.9	4.12	23.5	6.37	266	12	76.3	346	0.0578	116	0.535	19.34	24.3	0.0806	0.353	12.3	5.44	2.361
3	23.6617	32.4313	Soil	778	4020	25300	27200	5.8	3080	40.6	52.5	204	15200	15.6	8.08	34.3	2.39	238	11.3	55.3	382	0.231	104	0.577	20.7	31.5	0.0679	0.435	14.1	4.3	3
4	23.9682	32.7408	Soil	2540	6230	34800	48500	8.77	4260	80.3	69.6	441	30200	28.7	4	56.2	4.69	180	17.5	158	293	0.211	182	0.857	29.6	46.3	0.091	0.645	9.86	6.9	3.53
5	23.9752	32.8655	Soil	955	2780	14700	43100	15.3	2260	36.9	164	551	35100	43.4	18.7	49.8	3.89	226	25.3	256	196	0.163	350	0.406	12.5	30.9	2.26	0.576	8.34	1.85	1.35
6	24.0276	32.8586	Soil	7550	12200	41600	31200	13.7	8090	128	107	633	37600	43.6	17.6	61.6	5.79	102	23.7	205	244	0.243	347	0.727	23.4	39.4	7.84	0.629	8.78	3.6	1.72
7	24.3654	32.9163	Soil	7396.05	11400	47500	19700	15	8640	132	113	707	41700	44.7	18.6	72.5	7.42	448	32.3	239	385	0.0824	436	0.801	30.4	54.8	9.66	0.782	15.1	6.49	3.049
8	24.4114	32.9393	Soil	8370	13200	55000	39200	11.7	7450	138	75.2	819	32100	37.7	14.2	54.4	7.61	295	29.9	207	178	0.0756	280	0.96	22.3	41.3	2.24	0.602	6.5	5.06	2.74
9	24.4283	32.9332	Soil	6700	10600	50500	22900	13.4	5500	110	95	633	36300	40.5	16.6	63.8	10.8	273	30.5	193	119	0.0745	400	0.784	12.36	26.3	7.23	0.584	4.64	4.89	2.081
10	24.4545	32.9458	Soil	15400	20300	61500	25200	18.8	8730	144	103	1350	53200	61.6	23.9	100	7.97	383	50.3	254	219	0.101	470	1.78	19.5	43.6	3.17	0.955	7.07	7.03	3.17
11	24.4557	32.9789	Soil	11200	15300	57500	42400	14.4	6410	120	84.9	824	41100	46.3	18	106	6.49	119	40.9	239	157	0.115	419	1.36	30.3	54	9.59	0.695	5.9	4.78	2.18
12	24.4722	32.9365	Soil	14000	18300	70000	28800	22	9790	171	119	1590	61600	73.5	28.4	106	3.55	7.07	53.9	250	195	0.0941	519	2.13	39.7	76	0.0863	1.06	7.06	7.84	4.1
13	24.4816	32.9518	Soil	9571.94	14000	62800	39300	18.9	6950	139	97.8	896	53700	61.4	24.3	101	13.6	326	51.6	268	200	0.106	389	1.84	35.5	71	0.124	0.957	6.99	7.17	4.012
14	24.9498	32.8616	Sediment	11410	16600	74100	29800	21.7	9530	184	116	1130	59700	75.8	28.4	104	13.7	53	40.7	212	73.2	0.325	324	1.29	37	68.1	0.113	1.03	7.44	4.1	2.2
15	25.0204	32.8609	Soil	11150	15800	63900	17500	23.3	10000	173	127	1180	63100	72	30	105	12	468	44	193	202	0.0835	335	1.58	40.7	77.2	12.5	1.05	7.79	6	2.72
16	25.0355	32.8586	Soil	350	1710	7450	4280	17.4	916	18.9	107	118	50500	67.3	24	90.9	15.6	6.28	31.9	215	114	0.318	328	0.958	27	55	3.37	0.806	5.93	4.05	2.613
17	25.07	32.8153	Soil	4130	8000	25200	15800	5.1	3440	46.6	30.7	294	12900	13.2	6.76	14.9	5.54	236	17.9	134	133	0.0454	254	0.324	11.4	20.7	0.705	0.265	5.1	1.97	1.1
18	26.1978	32.7951	Soil	302	349	1190	10600	2.75	212	2.53	36.3	17.3	6100	5.52	2.2	11.5	5.72	0.827	9.06	279	417	0.0827	136	0.23	6.68	4.19	1.83	0.2	6.81	1.66	0.704
19	26.2484	32.0872	Soil	324	700	2050	13300	5.32	274	5.03	63.4	23.7	14700	16.1	5.73	32.4	6.3	10.2	18.1	428	919	0.11	184	0.807	15.8	11.2	0.912	0.359	15	4.42	2.32
20	26.5282	31.8414	Soil	303	593	2340	7260	6.94	335	5.65	60.4	34.1	18700	24.6	5.24	32.2	1.55	2.19	18.5	363	158	0.12	247	0.576	15.9	15.8	0.0437	0.384	6.96	2.36	1.666
21	27.3288	30.9901	Soil	5570	7140	47400	22500	10.7	8560	74.8	61	413	28300	33.4	15.4	36.4	0.635	0.367	25.4	279	152.203	0.0868	533	0.309	14.7	30.2	0.741	0.503	4.48	3.79	0.334
22	27.3293	30.9804	Soil	6510	10900	59900	34100	16.9	15500	151	195	746	44900	43.7	22.4	55.1	1.01	0.684	26.8	317	397.691	0.142	587	0.435	17.5	36.4	1.5	0.648	11.4	4.11	0.482
23	27.4598	30.8445	Sediment	5780	8640	50500	27100	11.2	10800	112	121	653	31000	34.5	17.7	38.6	0.878	0.669	26.1	307	414.409	0.106	601	0.366	13	28.4	2.38	0.593	6.15	2.03	0.354
24	27.4602	30.8447	Sediment	6400	8340	51400	27200	13.9	12100	118	145	657	35700	38.3	18.5	49.2	0.913	0.77	27.1	320	424.996	0.115	567	0.398	15	29.3	1.14	0.585	7.09	1.96	0.39
25	27.4631	30.8456	Soil	5910	10900	57800	37200	20.2	26500	214	293	968	51800	50.2	23.5	68.9	0.617	0.993	23.7	298	483.612	0.175	493	0.344	18.2	36	1.85	0.79	14.5	3.33	0.566
26	27.4635	30.8459	Soil	6150	8810	56200	35700	12.9	14700	127	138	735	33600	35.1	18.1	47.3	0.926	0.986	25.6	297	265.946	0.11	531	0.38	13.4	27.9	1.28	0.567	8.29	1.83	0.35
27	27.4643	30.8463	Soil	6670	12500	64000	43900	21.1	26200	233	251	1060	52000	53.8	25.7	69.8	1.01	0.99	27.7	341	406.692	0.154	523	0.461	17.2	44.2	1.68	0.763	11.6	3.04	0.552
28	27.4858	30.8621	Soil	6590	11100	61100	42500	17.3	19100	180	189	968	46300	45.3	24.6	62.3	1.22	1.05	30.2	332	274.129	0.132	587	0.505	14.3	31.7	2.45	0.654	7.26	2.31	0.394
29	27.4877	30.8593	Sediment	1330	912	10700	4100	0.97	804	6.13	8.01	106	2980	2.92	1.71	3.85	0.253	0.238	11.4	87.1	101.485	0.0364	214	0.111	5.1	10.1	0.447	0.131	2.07	0.874	0.194
30	27.4945	30.8558	Soil	3510	6320	31500	22600	13.3	19500	129	200	710	30500	26	13	40	0.744	0.323	13.5	175	392.781	0.0994	301	0.153	9.81	22	1.47	0.46	10.6	1.65	0.319
31	27.7174	30.8686	Soil	5580	14800	72200	35900	20.9	19500	248	183	850	62200	61.4	28.5	89.6	1.83	2.4	34.2	297	315.043	0.189	496	0.89	21.7	51	2.44	0.921	7.76	4.46	0.525
32	27.7309	30.8629	Soil	6330	12300	64200	34400	16.8	17000	219	196	1070	45300	48.7	23	64.4	1.13	1.08	27.1	307	292.131	0.153	517	0.459	25.1	52.8	1.05	0.727	7.65	7.04	0.52
33	27.7772	30.9716	Soil	4010	9080	46400	43300	11.4	11000	137	100	792	35600	36.2	15.4	115	1.79	3.92	26.7	225	226.667	0.517	380	0.516	15.7	34.3	1.61	0.529	6.33	3.9	0.306
34	27.946	30.8639	Soil	5950	10400	52800	31700	16	19800	234	237	1060	44400	46.5	21.8	60.2	1	0.968	26.6	319	490.977	0.193	560	0.434	14.6	30	1.87	0.625	13.5	2.01	0.496
35	27.9989	30.8447	Soil	5860	11600	57000	30600	18.6	14900	191	217	1070	51700	52.4	25.8	77.4	1.15	1.39	27.8	319	516.344	0.162	541	0.464	19.5	44.7	2.22	0.796	14.5	2.48	0.559
36	28.0031	30.8411	Soil	4540	11800	52900	33400	16.6	24000	266	308	1090	43400	33.1	18.5	58	0.742	0.492	17.5	237	789.654	0.111	363	0.27	20.8	53.2	3.16	0.84	23.1	8.88	1.28
37	28.004	30.8405	Soil	13900	9840	55400	28500	14.5	10500	145	181	800	43600	55.9	25.5	52.7	1.25	0.477	32.5	369	157.931	0.118	607	0.435	13.6	27.8	2.42	0.564	7.26	1.71	0.686
38	28.0916	30.7662	Soil	5820	11300	59600	35500	15.9	15500	206	192	998	42900	49.1	21.7	61.4	1	1.15	26.9	313	280.675	0.158	502	0.465	18.7	41.3	2.06	0.699	8.29	4.36	0.64
39	28.0961	30.7628	Soil	5860	10700	55000	30000	14.3	14200	189	192	850	38500	39.5	19.9	56.5	1.1	1.14	24.4	278	416.512	0.126	485	0.403	16.5	32	2.02	0.592	11.9	3.12	0.566
40	28.2247	30.7489	Soil	12300	9590	46600	27450	16.5	14500	172	185	837	42000	50.4	22.3	60.4	0.951	0.336	26.6	312	143.201	0.19	485	0.33	12.8	28.4	2.43	0.564	6.8	2.07	0.679
41	28.2598	30.7475	Soil	12200	9080	48100	24900	16.5	10100	136	247	644	46500	54.3	25.3	64.2	0.861	0.343	28.5	353	198.027	0.163	555	0.352	16.4	31.3	1.42	0.593	9.14	1.96	0.767
42	28.2858	30.7361	Soil	10800	12000	68600	27700	18.5	15000	193	151	1020	63900	79.3	31.5	74.2	2.2	4.17	35.4	307	137.473	0.206	479	0.902	26.5	54	4.7	0.877	7.6	4.87	1.94
43	28.2903	30.7355	Soil	9710	6160	36700	20100	11.6	9410	104	193	544	34900	36.4	17.9	38.2	0.479	0.479	21	265	261.854	0.142	412	0.328	16.3	25.8	0.585	0.498	11.9	2.61	0.919
44	28.2971	30.7355	Soil	15400	9800	64800	32800	12.3	14100	117	128	646	38300	47.2	22.7	42.8	0.772	0.488	33	364	100.65	0.118	623	0.469	15.8	31.5	3.34	0.514	5.1	1.92	0.622
45	28.2989	30.7373	Sediment	13200	11300	62800	51900	18.8	21100	188	244	971	61700	74	32.5	78.9	1.07	1.41	33.6	391	520.279	0.182	578	0.566	22.2	50.8	3.51	0.73	11.8	3.09	1.11
46	28.2989	30.7367	Sediment	12400	11200	59400	53700	19	20800	178	223	1050	62100	73.6	31.8	84.6	1.45	3.34	33.4	387	338.787	0.205	549	0.632	20.7	41.3	4.3	0.793	9.05	3.06	0.493
47	28.3926	30.7944	Sediment	14100	11000	58900	33000	18.6	13600	188	266	961	56800	62.9	29.9	75.3	0.993	0.661	31.1	389	636.737	0.157	582	0.458	18.8	38.9	3.42	0.696	15.7	4.09	1.11
48	28.3943	30.7928	Sediment	12900	10500	49800	30500	21.2	24600	266	494	1160	72000	72.4	31.8	89.4	0.836	0.52	28.5	363	1572.94	0.157	540	0.419	42.5	84.4	7.11	1.04	38.4	16.8	3.29
49	28.4042	30.807	Soil	5660	2960	22200	15000	3.91	2040	24	49	179	9840	10.6	5.86	12.8	0.328	0.155	13.8	128	42.5513	0.0886	235	0.145	8.47	15.8	1.65	0.241	1.96	0.983	0.22
50	28.471	30.8435	Sediment	13700	13000	70100	40500	21	24100	219	251	1090	68700	80	35	85.1	1.7	1.81	35.3	380	411.384	0.191	591	0.724	24.1	47	4.26	0.896	10.5	4.09	1.26
51	28.4777	30.8399	Sediment	12600	12500	67200	34500	21.7	25600	217	224	1060	71200	83.8	36.1	100	1.67	4.8	35.1	347	375.085	0.213	511	0.799	27.4	52.6	2.4	0.945	10.3	4.34	2.18
52	28.4862	30.8376	Sediment	14100	13000	72300	40100	21	23500	217	242	999	69600	87.5	35.6	87.3	1.61	1.51	39.6	396	388.697	0.167	607	0.772	25.3	46.5	2.1	0.886	10.6	3.63	1.13
53	28.4912	30.8241	Soil	14000	11800	62900	39800	19.1	20600	183	238	1050	61500	65.6	32.9	80.7	1.26	1.36	35.4	394	183.298	0.159	627	0.586	22.5	46.3	3.36	0.779	8.95	3.03	1.02
54	28.6265	30.8468	Sediment	13400	11600	62700	28700	18.3	13600	182	211	996	60700	73.7	32.3	92.7	1.87	2.32	36.8	376	314.588	0.225	591	0.721	23.4	48.8	3.72	0.829	7.89	3.5	1.04
55	28.6353	30.8487	Soil	13400	11400	64600	28200	15.3	11200	154	132	861	51800	65.9	29.9	68.2	1.67	1.7	39.4	385	106.378	0.172	661	0.71	21	41.7	3.11	0.698	5.66	3.2	0.892
56	28.6444	30.8501	Soil	6330	6400	41300	45000	7.76	11300	95.1	76.3	527	27200	35.8	13.8	67.4	2.25	2.16	21.8	261	118.653	0.34	346	0.462	11.7	23.5	2.35	0.461	6.01	2.77	0.796
57	28.8183	30.9114	Soil	14500	11100	60900	38500	19	11800	187	199	980	54700	61.4	31.5	142	1.72	2.49	34.5	338	283.948	0.94	581	0.632	22.5	43.6	5.44	0.808	8.29	4.03	1.11
58	28.8191	30.907	Soil	12500	13100	65300	37100	18.7	10100	206	226	975	51600	61.3	28.8	71.2	1.45	3.26	29.2	225	266.764	0.243	445	0.677	23.7	46.1	5.52	0.805	8.42	4.18	1.18
59	28.8376	30.9223	Soil	7070	12100	35900	32000	22.4	7980	119	177	840	65500	84.3	36.3	116	4.57	8.57	39.3	332	263.491	0.343	478	1.18	30.1	62.2	6.86	0.987	7.11	5.31	1.62
60	28.8387	30.9181	Soil	9130	14300	50600	37400	20.1	9300	153	176	986	62700	79.3	33.7	165	2.53	6.13	35.3	298	236.487	0.671	395	1.09	25.4	54.9	6.02	0.932	6.43	4.67	1.62
61	29.175	31.182	Soil	12200	10500	32200	20000	15.4	6380	98.3	158	692	48300	55.8	30.2	80	1.49	2.03	37.3	379	171.842	0.203	616	0.703	20	39.8	4.77	0.698	5.29	3.37	0.923
62	29.1751	31.1943	Soil	11400	13900	54600	28100	19.2	10800	171	203	850	58000	62.6	35.9	103	1.44	2.23	35.2	278	221.758	0.272	570	0.654	21.5	41.7	5.27	0.82	6.37	3.29	0.992
63	29.2236	31.2102	Soil	10800	9430	27100	24200	15.5	5450	98.5	193	704	43600	46.5	25.2	76.3	1.14	0.724	27.6	296	315.862	0.172	435	0.409	16.3	33.8	3.79	0.604	5.17	2.49	0.894
64	29.2297	31.2189	Sediment	9860	7220	27600	22000	12.8	4650	80.5	169	601	36300	41.9	21.7	61.3	1.31	0.608	26.5	283	400.797	0.193	440	0.388	16	31.6	4.01	0.536	5.42	3.15	0.791
65	29.3276	31.2164	Sediment	11600	10100	40300	27200	14.5	6420	125	154	759	39500	45.1	24.1	65.5	1.26	0.877	31.5	332	304	0.176	533	0.48	15.6	31.5	4.05	0.618	5.17	1.97	1.01
66	29.3289	31.2079	Soil	12600	10800	47700	30000	3.66	7690	146	37.2	773	40650	10.5	6.67	18.8	0.268	0.257	7.01	61.2	47.2974	0.0354	116	0.0883	3.35	5.04	0.953	0.151	1.56	0.783	0.287
67	29.3294	31.2061	Soil	11200	9870	53800	25000	15.1	6370	130	158	706	41800	43.4	24.9	69.3	1.26	0.867	30.1	310	213.575	0.147	576	0.508	23.5	46.6	4.9	0.686	5.61	4.25	0.885
68	29.33	31.2067	Soil	13100	13100	59200	30100	13	8780	162	152	760	36500	35	21.4	62.7	1.19	0.887	27.3	258	252.035	0.169	471	0.4	17.1	33.7	3.91	0.554	6.27	4.59	0.829
69	29.3366	31.2165	Sediment	10600	11000	51400	27900	15.4	9170	161	210	737	42100	51.5	25.5	57.9	1.21	2.38	29.9	288	400.797	0.296	475	0.512	18.5	39.7	4.67	0.898	5.82	2.82	1.38
70	29.3371	31.2104	Soil	11200	11200	54800	30700	15.7	9800	171	199	782	44700	51	26.2	70.5	1.2	2.86	29.9	335	239.76	0.365	500	0.51	18.1	35.5	4.53	0.789	6.13	2.81	0.853
71	29.3371	31.2097	Soil	12000	12100	56100	32900	2.87	9840	171	33.2	951	45500	8.42	4.84	16	0.265	0.684	5.46	55.5	49.9978	0.0463	89	0.112	3.92	6.69	0.942	0.114	1.56	0.51	0.211
72	29.3372	31.2093	Soil	8390	9520	45200	35600	15.9	8570	145	160	845	46400	52	27.6	85.2	1.42	3.84	30.8	313	229.122	0.222	487	0.63	21.5	43.4	5.02	0.724	6.54	3.95	1
73	29.3385	31.215	Sediment	10300	11600	49600	26400	16	8040	141	188	700	45800	53.6	28.6	78.8	1.31	2.12	33.6	312	394.747	0.361	561	0.531	17.6	35.4	4.38	0.645	5.94	2.27	0.871
74	29.3407	31.2156	Sediment	11500	12600	54800	31100	16.8	8900	166	176	833	48400	60	29.7	84.7	1.4	3.23	33.6	305	474.906	0.33	541	0.63	18.6	37	4.69	0.718	7.23	2.1	0.961
75	29.4154	31.2254	Soil	8300	10100	47300	36300	19.5	7920	158	210	1140	53100	70.1	31.8	102	2.07	3.35	37.1	312	281.493	0.242	588	0.688	23.3	41.6	5.33	0.794	7.77	3.76	1.25
76	29.4426	31.2088	Soil	11600	11600	53600	34400	17.3	9920	189	225	954	48200	53.6	27.7	77.5	1.16	0.751	29.6	273	366.596	0.171	463	0.464	18.1	38.7	4.77	0.707	8.75	2.69	1.09
77	29.7729	31.2923	Sediment	4840	8750	20900	9680	3.74	2600	41	42	247	12500	10.3	6.58	20.2	0.43	0.552	16.2	196	520.279	0.0968	489	0.257	10.8	21.1	2.18	0.324	0.803	1.74	0.332
78	29.8543	31.294	Sediment	1120	4810	14700	49200	1.83	915	31	51.8	4490	16300	5.12	2.5	87.6	1.94	0.593	8.95	163	46.5832	0.516	495	0.243	6.91	13.6	1.6	0.192	0.675	1.92	0.719
79	29.8998	31.2789	Sediment	1660	2370	11500	3700	2.46	870	7.97	33.2	143	8610	7.88	4.03	32.8	0.617	0.423	10.9	134	34.9374	0.253	520	0.206	5.63	11.1	1.38	0.181	0.54	1.11	0.337
80	29.9876	31.2185	Sediment	433	2260	6480	19300	0.478	271	6.95	25	44.3	4100	2.59	1.19	42.6	0.635	0.493	4.25	39.2	27.3752	0.266	78.7	0.294	2.97	4.93	0.771	0.0728	0.504	0.9	0.335
81	29.9885	31.2286	Sediment	8780	20800	39600	36500	12.3	8860	169	215	833	37100	44.3	18.7	80.2	1.09	1.17	16.8	280	202.667	0.224	330	0.328	16.7	33.5	4.83	0.556	3.06	3.8	0.829
82	29.989	31.224	Sediment	11600	37200	65600	40400	18.3	14700	268	231	1260	66100	75	34	131	2.07	4.59	32	358	249.553	0.336	347	0.892	27.1	54.2	7.87	1.05	3.85	5.15	1.15
83	30.0047	31.226	Sediment	6420	16600	28300	20900	12.5	6050	113	188	640	41600	49.7	23.3	87	1.37	1.99	24.3	349	164.856	0.94	366	0.483	16.1	34.4	7.33	0.654	2.43	3.4	0.879
84	30.0272	31.2307	Sediment	11100	28900	51100	40600	11.6	11000	218	166	1090	39800	47.8	22.6	92.1	2.06	1.91	25.8	349	172.418	0.223	440	0.506	18.7	36.7	7.4	0.595	2.59	4.38	0.721
85	30.0283	31.2183	Sediment	11800	28200	46500	35000	10.1	12200	211	170	922	26200	29.8	13.6	43.3	0.604	0.335	16.6	227	145.194	0.136	470	0.256	10.3	21.6	1.87	0.485	2.13	1.94	0.49
86	30.0318	31.2246	Sediment	770	5710	7340	14900	0.814	1190	13.4	35.1	179	6510	3.88	1.32	45.1	0.762	0.766	5.91	62	30.2488	0.301	510	0.347	3.49	6.34	0.523	0.0733	0.47	1.04	0.378
87	30.0465	31.2311	Sediment	12200	25700	49800	35700	11.6	9040	180	169	1070	35600	41.6	21.5	71.7	1.54	1.21	26.8	388	107.988	0.154	600	0.505	17	35.5	4.94	0.669	1.58	4.67	0.696
88	30.0862	31.2323	Sediment	11500	30000	45800	37200	14.9	10200	179	217	1110	50600	58	28.5	87.9	1.29	1.52	26.9	383	201.155	0.228	342	0.528	20.6	43.3	8.69	0.874	2.96	5.77	0.925
89	30.1036	31.2256	Sediment	7460	21000	32600	31000	13.4	6560	119	180	758	47100	52.5	25.6	88.3	1.6	2.89	28	338	158.806	0.245	356	0.741	21.2	43	5.81	0.853	2.41	4.6	0.902
90	30.1061	31.2454	Sediment	6560	8530	46600	46300	11.4	4970	103	95.9	1060	47200	43.5	19.3	250	3.32	1.7	20.8	359	188.677	1.37	459	0.668	18.1	36.7	4.44	0.506	4.52	3.01	1.21
91	30.109	31.2218	Sediment	10500	32600	51700	49400	14.9	10000	185	178	1700	51700	60.6	27.7	131	1.87	8.82	27.2	363	235.941	0.303	386	0.765	21.8	46	6.05	0.838	3.35	4.14	0.974
92	30.1108	31.2375	Sediment	9850	28700	57900	40000	13.8	11300	202	153	1030	52100	58.9	25	116	1.93	4.36	26.3	307	164.856	0.438	371	0.842	20.9	42.3	6.13	0.803	2.5	4.27	0.951
93	30.1135	31.2193	Sediment	3620	10700	18200	14900	13.6	3370	63.8	167	423	46800	59.1	25.7	89.6	1.5	3.14	27	329	178.468	0.429	393	0.693	19	38.4	8.31	0.728	2.83	3.75	0.827
94	30.1248	31.2875	Sediment	7240	16500	89000	32700	21.9	8510	189	147	1420	66500	81.2	32.3	110	3.1	3.05	37.2	226	186.03	0.35	442	1.4	30.9	59.4	6.78	0.919	6.23	5.79	1.7
95	30.1662	31.3044	Sediment	7120	14200	73300	33300	21.1	7750	167	123	1240	68600	63.2	30.8	114	2.57	2.87	39.2	259	176.956	0.33	444	1.42	36	89.5	8.1	0.948	5.47	6.89	1.94
96	30.2073	31.3229	Sediment	8570	12800	64300	31700	20.3	7610	155	136	1360	66200	70.6	31.9	106	2.54	3.26	34.2	240	181.871	0.303	419	1.12	28.3	66.5	6.96	0.844	6.07	4.82	1.96
97	30.2074	31.0328	Soil	8540	8120	24700	35600	17.6	7810	138	141	802	57000	59.3	27.4	89.6	2.24	108	35.5	343	237	0.171	451	0.912	26.6	52.6	7.4	0.814	7.24	4.16	2.04
98	30.2074	31.0328	Soil	10800	11400	61700	43400	17.1	11500	190	180	1040	49900	54.9	27.3	91	1.3	80	33.4	363	159	0.151	535	0.576	22.3	40	5.92	0.654	7.26	3	1.46
99	30.2556	31.3519	Soil	2540	2170	17700	5850	2.08	1750	24.3	104	332	18500	11.7	3.67	14.8	0.716	0.362	9.84	42.4	249.899	0.127	158	0.147	6.18	11.2	1.22	0.192	1.92	0.674	0.463
100	30.2725	31.3751	Soil	6790	7620	52600	31800	9.43	3970	264	108	386	33100	26.1	13.7	152	83.7	1.25	33.6	576	246.8	1.37	373	1.06	13.2	35.7	9.62	0.446	3.43	2.12	34.7
101	30.3241	31.4066	Soil	6580	9690	50900	24100	11.9	6170	130	115	915	42200	49.2	21.3	86	4.53	2.63	22.3	172	387.75	0.67	361	0.622	18.1	36.9	7.82	0.509	5.27	3.49	1.13
102	30.3527	31.4446	Soil	3170	6470	40300	9930	7.51	4000	79.6	64.2	597	30700	32.4	12	35.7	1.32	1.25	14.3	64.6	490	0.169	197	0.475	13.3	28.8	3.43	0.383	3.19	2.29	0.796
103	30.3772	31.4908	Soil	3360	8640	53400	11100	10.4	4590	91.9	111	716	34400	43	15.4	54.5	1.79	1.43	23.8	105	420	0.141	262	0.803	17.8	47.7	5.06	0.471	3.44	3.57	3.47
104	30.393	31.5386	Soil	1920	2590	18500	7460	3.77	1720	32.6	48.8	279	21800	16.3	6.23	35.4	0.829	0.861	9.3	62.7	447.75	0.188	137	0.257	7.91	15.9	1.52	0.225	4.2	1.44	0.567
105	30.4249	31.5839	Soil	2370	2890	18600	9900	4.18	2320	36.2	55.8	337	25800	17.4	7.38	60.6	1.12	0.859	10.9	44.6	580.102	0.156	158	0.263	8.4	16	2.05	0.292	2.71	2.6	1.63
106	30.4431	31.6242	Soil	9470	11000	57100	19700	18.9	8540	157	160	637	58500	61.8	29	90.1	2.11	1.52	32.3	218	510.203	0.199	470	0.967	25.3	50.3	5.29	0.786	7.48	4.43	1.49
107	30.4708	31.664	Soil	3920	3380	23200	8380	4.3	2820	39.5	60.3	308	21500	15.6	7	23.8	1.02	0.493	14.4	91.2	341.471	0.123	216	0.248	10.4	20.5	1.57	0.265	7.24	2.3	0.752
108	30.5212	31.7124	Soil	6810	9060	45500	21200	15.2	5380	102	141	925	49700	62.8	25	115	2.37	5.67	28.8	219	287.061	0.406	375	0.861	25.4	50.2	6.75	0.728	5.69	4.08	1.8
109	30.5372	30.8519	Soil	8090	12900	84800	34000	21.9	13600	224	138	1340	70200	84.7	32.4	92.9	3.22	66	41.3	298	370.208	0.197	549	1.3	31.2	63.6	11.7	0.904	7.18	4.02	1.5
110	30.5372	30.8519	Soil	7590	6680	45300	32700	9.83	7220	110	109	649	28100	28.1	14.8	44	0.921	38.9	21	242	314	0.132	385	0.354	14.5	29.4	3.75	0.437	7.6	1.75	0.815
111	30.5454	31.8468	Soil	6150	9510	46800	21900	13.9	5300	104	133	713	46900	52.9	22.5	98.4	2.15	4.82	24.8	210	796.3	0.273	318	0.722	23.2	49.7	4.69	0.662	4.84	5.67	2
112	30.5465	31.7178	Soil	7120	10100	54900	22100	15.3	6610	134	136	772	49500	60.8	24.5	99.5	2.84	4.58	27	200	1048.5	0.445	390	0.828	23.9	52	4.67	0.705	6.75	4.51	1.62
113	30.5506	31.8998	Soil	5910	8750	47700	19900	12.1	6220	105	101	716	36900	41.6	18.7	78.8	1.87	2.75	23.6	194	692.698	0.237	326	0.625	22.1	45.8	3.69	0.592	7.46	4.06	1.33
114	30.556	32.0382	Soil	6220	10200	64800	26600	15.9	8060	133	127	895	49600	59.6	24.8	114	2.31	4.21	35.9	216	387.563	0.254	360	1.1	29.7	66.4	5.47	0.799	8.04	5.45	3.15
115	30.5621	31.9688	Soil	5450	8740	48200	27800	11.9	5260	112	102	736	40200	41.6	18.4	66.1	1.84	2.21	23.2	174	366.767	0.22	339	0.65	19.2	38.6	5.81	0.536	5.03	3.56	1.33
116	30.5637	31.7783	Soil	5200	8670	44600	24100	12.9	4980	101	107	834	45100	52.6	20.5	79	2.14	3.83	24.6	138	354.667	0.287	304	0.821	22.4	45.5	3.75	0.6	5.9	4.56	1.27
117	30.5687	32.2184	Soil	3590	8350	48000	17700	8.1	5430	99.7	71.5	663	27300	38.7	12.7	56.5	1.71	2.4	17.6	118	355.045	0.197	220	0.515	16.5	34.9	2.96	0.414	3.96	3.61	1.01
118	30.571	32.1484	Soil	3210	4430	28500	9450	6.13	2970	53.7	51.3	446	25600	26	11.1	44.8	1.59	1.45	14.7	87.9	352.399	0.163	203	0.392	11.6	25.7	1.9	0.325	5.75	2.4	7.84
119	30.7561	31.8852	Soil	5540	3730	29100	11300	7.5	2920	46.4	63.6	353	21400	29.1	12.4	43	0.981	5.51	22	112	375.085	0.296	242	0.589	13.6	27.1	1.12	0.387	4.4	3.54	0.78
120	30.7563	31.9078	Soil	3880	6060	43800	10100	11.9	3840	82.4	105	472	33900	34.1	14.4	92.2	1.65	7.82	28.9	147	416.299	0.657	268	0.899	20.4	38.7	3.92	0.6	6.33	5.43	1.63
121	30.7597	31.921	Soil	3920	6570	43100	17900	10.5	3350	71.5	75.5	693	30100	28.9	13.3	69.4	1.41	8.18	27.9	142	466.21	0.51	233	0.907	16.4	33.6	1.35	0.507	4.1	3.62	0.896
122	30.7736	31.8627	Soil	3730	6410	40500	16600	8.22	4600	69.8	59.8	422	23500	25.5	9.85	53	1.25	8.63	22.2	151	390.512	0.409	220	0.708	13.8	27.5	1.11	0.419	6.72	3.12	0.829
123	30.7809	31.8663	Soil	4170	8630	57100	13200	12.7	4490	103	93.4	604	35700	37.9	14.7	64.4	1.29	7.8	31.9	125	162.096	0.238	211	0.994	19.5	39.6	4.12	0.575	4.32	4.43	1.15
124	30.7856	31.8716	Soil	5510	8440	57000	17300	13.7	5660	110	83.2	536	39100	45.3	15.7	61.1	1.47	6.83	36.1	129	35.9583	0.176	258	1.21	21.9	41.3	1.72	0.623	5.76	4.98	1.25
125	30.7998	31.8807	Soil	8530	10800	65800	18800	17.7	6530	121	108	854	51900	62.4	22.9	71.5	2.09	9.45	42.3	197	73.0887	0.358	331	1.57	28	55.5	11	0.8	6.07	5.67	1.36
126	30.8069	30.6403	Sediment	12161.9	13300	49900	32400	15.9	8360	176	142	1210	43000	51.9	24.3	78.5	12.5	152.8	30	384	315	0.3	534	0.603	17.7	41	2.78	0.605	5.45	2.83	1.69
127	30.8078	30.8281	Soil	7290	14300	52500	30200	17.1	7990	153	129	783	59000	64.5	24.1	110	16	89.8	34.3	263	261	0.2	342	1.16	23.8	55	3.11	0.781	5	4.6	1.6
128	30.8194	31.9384	Soil	5770	10100	62600	14900	18.9	4750	112	143	715	54900	62.4	25.1	116	2.37	11.1	42.9	199	216.657	0.528	346	1.58	29.3	57.1	2.33	0.836	4.98	5.72	1.29
129	30.8228	30.8197	Soil	5040	26700	145000	50200	20.6	18300	272	119	2150	63100	80.5	28.4	92.2	3.32	60	43.4	205	212	0.261	339	1.66	33	64.8	5.08	0.918	5.69	4.1	1.59
130	30.8228	30.8197	Soil	4560	10200	69800	37000	17.5	7990	152	8.15	991	53900	66.1	24.5	82.7	2.3	108.3	12.4	168	221	0.282	293	1.29	26.4	54.2	6.36	0.779	5.88	2.98	1.17
131	30.8272	31.9502	Soil	7540	11900	75600	22200	21.3	6360	152	157	955	64000	69.2	27.9	142	2.62	9.53	45.9	241	123.264	0.555	388	1.59	31	63.2	4.13	0.923	5.55	7.91	1.54
132	30.8314	30.8094	Soil	10900	8450	38000	26100	10.4	6770	120	133	609	27300	34.1	15.1	41.5	9.3	142	22.5	263	374	0.17	412	0.371	15.7	26.2	2.05	0.482	6.33	2.96	1.855
133	30.8419	31.9808	Soil	5830	8770	47000	18000	13.1	4910	97.6	96.4	699	38000	41.9	17.6	72.2	1.62	10.5	28.1	195	111.845	0.257	268	0.908	17.5	43.2	4.03	0.513	4.37	3.97	0.746
134	30.844	32.0141	Soil	2770	2090	15200	4220	3.09	1540	17.1	41.4	144	7650	6.28	3.13	17.7	0.538	2	11.2	67	167.276	0.0836	145	0.228	5.49	12.5	1.3	0.158	7.15	1.34	0.398
135	30.8441	31.9942	Soil	3920	5660	33400	32100	7.41	2820	60.8	61.3	1160	21400	23	10.2	46.2	1.62	10.4	22.4	275	176.861	0.154	215	0.572	11.6	32.2	2.55	0.33	3.99	3.06	0.799
136	30.8442	31.9673	Soil	9350	12100	73600	24700	22.4	6550	146	173	1110	66400	72.7	33.5	138	2.69	10.1	46.6	273	193.025	0.737	451	1.55	32.3	66.2	2.74	0.993	5.95	5.93	1.43
137	30.8453	31.9707	Soil	4500	8450	54500	18300	10.3	6310	105	87.6	646	30100	34.6	13.9	73.5	1.36	6.28	23.1	175	206.354	0.668	235	0.683	17.3	35.4	3.46	0.512	4.61	5.1	1.15
138	30.8498	31.9843	Soil	5370	7890	44000	19800	12.2	4720	77.4	86.1	485	36100	43.2	15.9	57.9	1.54	13.3	29.5	219	186.03	0.248	240	0.915	19.5	39.1	8.26	0.624	4.29	3.86	0.919
139	30.865	32.0257	Soil	3770	5700	37300	15600	6.5	3660	68.7	93.8	541	18200	20.7	7.96	68.5	1.27	3.81	18.2	130	176.956	0.692	232	0.505	13.6	33.9	2.46	0.304	6.56	2.78	0.659
140	30.8734	32.0108	Soil	8550	13400	77800	24400	16.6	9120	157	139	992	49200	56.3	22.4	105	2.03	10.2	38	206	181.871	0.412	367	1.21	25.8	52.4	10.5	0.77	6.85	5.88	1.39
141	30.8766	32.0476	Soil	8030	11500	63000	12900	19.6	8440	140	163	1010	57500	64.6	28.5	127	2.41	11.9	38.6	242	180.453	0.424	397	1.28	29.2	81.1	5.99	0.79	5.97	11.2	1.08
142	30.8958	32.0761	Soil	12800	13000	67800	12500	19.4	8200	143	142	834	56300	55.5	26.2	99.6	1.98	18.7	40.8	238	232.424	0.248	382	1.27	25.5	66.3	5.75	0.757	5.96	6	1.09
143	30.9072	32.0941	Soil	9360	10600	61200	17300	16.1	6940	125	115	802	45000	47.6	21.6	79.6	1.7	18.8	35.4	202	326.468	0.193	385	1.11	22.2	57.6	5.01	0.663	6	5.37	1.05
144	30.9196	32.1126	Soil	6830	10100	54700	18700	15.7	5240	102	126	762	45000	43	20.9	94.3	1.88	17.7	36.7	219	365.75	0.764	337	1.17	24.4	61.4	5.02	0.662	5.46	5.36	1.04
145	30.935	32.1352	Soil	10600	15900	64800	21000	20.5	7320	144	141	802	58500	56	26.1	103	2.53	23.9	46	310	350.75	0.322	386	1.52	27.7	86.9	6.09	0.827	5.94	6.07	1.62
146	31.0325	30.2075	Sediment	6480	13700	55700	32300	16.2	6180	137	100	898	45900	59.2	21.6	86.1	14.5	70.2	38.1	163	284	0.3	316	1.32	22.9	35.3	3.74	0.709	4.46	4.69	2.54
147	31.2887	32.2091	Sediment	15400	11600	41800	25100	2.98	8210	143	17.9	469	8700	8.49	5.39	17.4	3	346.5	8.15	93.3	668	0.0751	90.6	0.314	12.5	6.41	0.55	0.237	10.7	2.19	0.7
148	27.1366	31.345	Soil	587	737	2700	10400	7.03	290	6.89	67.3	37.6	19300	21.8	8.47	39.8	9.01	3.98	21.3	637	501	0.0506	244	0.846	15.5	20.4	0.0536	0.487	8.27	2.99	1.758
149	31.4028	30.4192	Soil	6040	10600	55500	37300	15.1	8360	147	11.8	882	47500	55.7	22.6	91.4	2.32	58.6	32.9	251	119	0.275	368	0.983	23.8	47.5	8.93	0.678	6.84	3.95	1.46
150	31.4028	30.4192	Soil	5600	10500	68600	39700	18	10300	174	126	927	58500	68.9	25.9	122	2.49	49.4	35.8	231	236	0.279	335	1.15	27.5	55.2	6.54	0.87	6.25	3.42	1.42
151	27.2751	31.4183	Soil	583	735	2400	23200	5.4	301	15.5	81	25.1	15100	18.1	5.7	32.8	4.65	0.545	16.4	646	412	0.0545	166	0.852	14.3	10.5	1.62	0.389	6.9	3.78	1.833
152	31.4473	30.3589	Sediment	10100	6330	25400	14400	9.34	3920	58.3	119	293	16500	20.2	8.37	18.5	5.89	205.6	14.5	180	340	0.0787	221	0.211	9.69	17.9	1.13	0.357	5.13	1.34	0.747
153	31.5202	31.8348	Sediment	15900	10900	39400	25500	13.2	5970	104	155	396	31300	36.7	18	44.8	3.17	410.4	28.3	274	332	0.127	379	0.436	17.3	28.9	0.895	0.597	6.27	2.46	1.2
154	26.8747	31.5499	Soil	14256.1	9510	29700	106000	4.07	2710	69.5	56	441	15400	21.9	7.41	30.8	5.26	134	27.8	1040	223	0.27	280	0.743	14.9	8.66	4.7	0.329	4.04	2.68	1.424
155	27.3609	31.5604	Soil	7150	9470	29200	113000	7.57	3740	77	66.4	519	21900	23.3	9.48	43.1	3.11	124	25.8	435	493	0.0523	228	0.967	17.3	23	0.437	0.543	7.49	3.53	1.867
156	31.5985	31.1239	Sediment	7470	5740	20600	13400	7.82	7970	136	161	318	13500	11.5	5.57	15.6	1.3	192	10.7	133	787	0.107	181	0.118	11.8	8.09	0.427	0.391	13.3	2.92	1.291
157	30.4624	30.8244	Soil	5260	3000	52500	40500	17.2	7960	144	138	907	47500	55.2	22.7	96.4	8.58	4.2	26.8	222	178.5	0.205	369	0.954	19.4	219	2.42	0.687	7.06	3.56	0.856
158	30.4546	30.8268	Soil	3360	1390	34100	18900	10.4	4720	70	69.1	409	27500	30.1	12.6	54.1	6.87	2.67	19.6	129	182	0.252	242	0.88925	14.1	149	1.52	0.443	7.42	2.7	0.694
159	30.4481	30.8292	Soil	8290	980	59700	57800	21.6	10300	181	200	1260	59600	71	30.7	87.2	10	5.8	32.8	297	186.75	0.201	483	0.53975	25.4	261	3.46	0.81	7.77	4.48	0.992
160	30.4413	30.8302	Soil	8390	3010	57900	54400	21.4	9530	172	184	1170	58000	69.2	30	114	10.2	6.4	32.2	323	199.25	0.242	497	0.293	25.1	264	22.6	0.787	7.31	10	1.61
161	30.4351	30.8302	Soil	9760	3200	57000	31800	16.8	7920	154	124	864	46300	49.9	22.1	95.4	17.1	9.81	28	209	179.5	0.179	358	0.30025	34.2	220	11.8	0.673	5.79	3.66	1.71
162	30.4303	30.8302	Soil	6990	2000	32200	26100	9.01	5500	95.3	97.8	476	27800	29.9	14.2	60.4	61.3	2.18	14.4	164	140.75	0.165	241	0.2595	16.6	102	4.63	0.308	5.83	1.75	1.12
163	30.4253	30.8312	Soil	7930	3950	60800	59400	17.8	9750	176	178	992	49000	57.2	26.5	96.8	8.99	5.12	30.6	265	199.25	0.2	484	0.312	21.4	208	4.37	0.679	7.05	4.99	1.14
164	30.4191	30.8309	Soil	7110	3380	53400	35400	19.7	9740	170	173	724	53900	57	25.6	109	6.55	4.8	29.9	263	471.5	0.199	412	0.31825	25	253	2.96	0.749	7.6	4.61	1.16
165	30.4137	30.8299	Soil	4620	2050	34200	25400	11.4	5550	94	104	516	31400	33.6	15.4	61.4	5.85	3.98	20.4	176	603.25	0.154	281	0.2965	16.7	148	3.13	0.516	4.21	3.07	0.734
166	30.4078	30.8292	Soil	5390	2850	49400	36300	16.1	8530	155	129	1020	44600	49.7	21.7	89.5	8.06	4.42	25.4	209	346.801	0.192	327	0.46875	20.4	221	4.13	0.695	6.08	4.06	0.907
167	30.4031	30.8282	Soil	7390	3440	53000	40900	16.6	9200	166	145	995	47200	51.5	25.3	95.4	8.27	5.63	29.3	290	215.024	0.187	432	0.572	20.2	251	3.91	0.675	6.59	3.79	0.904
168	30.398	30.8275	Soil	7820	3390	53400	42300	20.3	8920	165	179	1330	56500	63.7	28.6	115	10.1	6.26	32.5	314	357.799	0.226	469	0.49175	22.5	239	3.97	0.775	7.02	5.61	1.11
169	30.3924	30.8282	Soil	4450	2070	31600	22000	10.6	5760	93	98.1	607	28800	38	14.2	48.2	5.1	3.76	32.1	168	407.715	0.142	280	0.505	14.3	146	1.74	0.439	7.2	2.47	0.729
170	30.3892	30.8288	Soil	4860	1960	30200	20700	9.86	4480	86.1	114	527	26600	29.7	13.8	57.6	4.87	2.36	20.1	173	355.549	0.127	286	0.6665	15	166	2.05	0.426	5.52	3.6	0.994
171	30.3868	30.8299	Soil	3040	1370	24900	15300	8.29	3400	61.6	67.2	418	22300	26.4	10.6	48.4	5.28	2.87	17.8	122	338.365	0.133	200	0.7735	11.8	124	1.19	0.367	4	2.24	0.55
172	30.3841	30.8305	Soil	7950	3730	47700	39000	17.5	8430	155	157	935	48100	56.9	26	94.6	8.53	6.93	30.4	286	336.933	0.198	449	0.766	21.9	48.1	13.4	0.661	6.77	4.67	0.982
173	30.3829	30.8302	Soil	6540	3850	51600	40200	14.4	8690	162	129	982	40500	46.1	22.1	81.5	6.68	4.23	25.3	234	343.684	0.152	373	0.6505	17.3	196	2.77	0.578	6.14	3.45	0.739
174	30.38	30.8312	Soil	2670	1620	29500	11900	8.05	3790	66.2	53.9	422	22300	25.7	10.4	49.5	6.41	2.12	16.8	112	328.75	0.267	227	0.49425	17.9	59.8	12.2	0.402	3.04	4.5	0.609
175	30.3759	30.8305	Soil	4150	1270	22100	15000	7.91	3730	60.3	99.3	384	22600	30.2	11	72.9	5.81	1.53	16.5	188	281.493	0.294	297	0.465	11.6	155	12.9	0.374	10.6	3.11	0.68
176	30.3732	30.8302	Soil	7370	3170	53300	34700	16.3	8580	157	156	992	45500	50.7	24.8	80.5	8	4.55	27.3	274	309.111	0.163	415	0.50875	18	222	3.56	0.596	7.3	3.14	0.82

## Sheet: PLI
		Complex						Individual
Sample	Texture	PLI	PI_Ave	PI_sum	PI_Nemerow	Exposure_ExF	PI_modified	EF_sum	I_geo
1	Soil	0.468279	4.14525	116.067	70.7108	-6.52365	234.97	13.7619	-1.67952		PLI = pollution load index
2	Soil	0.440688	6.47187	181.212	117.557	-4.18047	384.085	21.128	-1.76713		PI_Ave = average pollution index
3	Soil	0.45431	5.86501	164.22	105.182	-4.2992	271.312	15.1159	-1.72321		PI_Sum= summation of PI
4	Soil	0.655536	4.72592	132.326	79.5496	0.367808	103.287	6.13041	-1.19421		PI_Nemerow = Nemerow pollution index
5	Soil	0.63189	5.71277	159.958	99.8789	-1.80398	111.572	6.37602	-1.24722		Exposure_ExF = Exposure factor ExF
6	Soil	0.912125	3.14644	88.1004	45.0781	2.21284	47.0265	3.27825	-0.717659		PI_modified = Modified pollution index MPI
7	Soil	1.08642	11.0276	308.772	197.99	16.4629	186.156	10.3598	-0.465381		EF_sum = summation of enrichment factor
8	Soil	0.884929	7.38968	206.911	130.373	6.59765	159.244	9.01842	-0.76133		I_geo = geoaccumulation factor
9	Soil	0.836966	6.86835	192.314	120.65	5.12601	130.318	7.41234	-0.841721
10	Soil	1.1893	9.5965	268.702	169.264	18.522	124.748	7.06661	-0.334852
11	Soil	1.02774	3.59548	100.673	52.5911	7.43681	50.1896	3.42708	-0.545489
12	Soil	0.989348	1.28858	36.0801	3.1247	11.8429	2.06852	0.819481	-0.600413
13	Soil	1.07907	8.34006	233.522	144.073	17.786	105.197	6.08422	-0.475176
14	Sediment	1.00658	2.28961	64.1091	23.423	10.1444	15.4077	1.50244	-0.575504
15	Soil	1.29312	11.6561	326.37	206.829	24.4332	128.516	7.23656	-0.214108
16	Soil	0.542538	0.9021	25.2588	2.77549	-1.66532	2.20738	0.699799	-1.46717
17	Soil	0.426849	5.66606	158.65	104.298	-8.59129	316.986	17.2068	-1.81316
18	Soil	0.15834	0.34679	9.71013	1.52782	-18.073	9.94241	2.22714	-3.24386
19	Soil	0.312235	0.842817	23.5989	4.50786	-8.8807	12.122	2.24608	-2.26426
20	Soil	0.231428	0.415795	11.6423	0.967909	-15.2457	2.11809	0.871059	-2.69633
21	Soil	0.463999	0.593158	16.6084	1.57806	-9.5888	2.25902	0.821096	-1.69277
22	Soil	0.71522	0.98702	27.6365	2.85745	-0.325443	2.56545	0.86117	-1.0685
23	Sediment	0.576101	0.770305	21.5686	1.99102	-5.95401	2.60823	0.973444	-1.38057
24	Sediment	0.60152	0.821221	22.9942	2.23066	-4.84058	2.52863	0.901159	-1.31828
25	Soil	0.783584	1.23591	34.6053	4.88523	3.68419	3.75285	0.934685	-0.936803
26	Soil	0.597887	0.829856	23.236	2.70995	-5.03545	3.23254	0.967549	-1.32702
27	Soil	0.819765	1.23118	34.4732	4.82993	4.32696	3.69693	0.927533	-0.87168
28	Soil	0.730938	1.01942	28.5439	3.52107	-0.0229398	3.04022	0.862549	-1.03714
29	Sediment	0.112045	0.143205	4.00975	0.371834	-23.2031	5.07204	1.88258	-3.74281
30	Soil	0.475338	0.812092	22.7386	3.59478	-7.90011	4.67587	1.04307	-1.65794
31	Soil	0.905004	1.19014	33.324	3.59484	4.95064	2.32377	0.749581	-0.728966
32	Soil	0.774833	1.04709	29.3184	3.13397	1.79574	2.78418	0.905512	-0.953005
33	Soil	0.68662	0.906015	25.3684	2.02792	-3.23199	2.34012	0.997	-1.12738
34	Soil	0.742477	1.10932	31.0611	3.65013	1.21592	3.2939	0.97878	-1.01454
35	Soil	0.807976	1.12545	31.5126	2.74688	2.49837	2.16583	0.852796	-0.892578
36	Soil	0.798421	1.32476	37.0934	4.42439	6.40085	4.08317	1.1958	-0.909741
37	Soil	0.667767	0.860971	24.1072	1.93574	-1.95881	1.8214	0.773591	-1.16755
38	Soil	0.752175	0.999209	27.9779	2.85745	0.0249218	2.68728	0.91245	-0.995822
39	Soil	0.699498	0.963232	26.9705	2.6178	-1.71754	2.75215	0.980121	-1.10057
40	Soil	0.648001	0.87939	24.6229	2.67309	-2.48477	2.55872	0.820242	-1.21089
41	Soil	0.656626	0.884264	24.7594	1.89856	-1.88968	1.68182	0.74497	-1.19182
42	Soil	0.970861	1.17129	32.7962	2.76533	5.7349	1.76754	0.718082	-0.627626
43	Soil	0.542205	0.749561	20.9877	1.73479	-6.33763	2.03482	0.841378	-1.46805
44	Soil	0.632714	0.821894	23.013	2.59934	-2.74951	2.72338	0.840673	-1.24534
45	Sediment	0.952212	1.29083	36.1431	3.88981	7.61299	2.53567	0.819582	-0.655608
46	Sediment	0.942293	1.26959	35.5486	3.8345	6.21802	2.48309	0.800907	-0.670714
47	Sediment	0.879211	1.19775	33.537	2.50727	6.03311	1.82369	0.826089	-0.770681
48	Sediment	1.18665	1.94126	54.3552	5.76308	24.8325	3.22363	1.05623	-0.338069
49	Soil	0.224356	0.266305	7.45655	0.413447	-19.0535	1.80916	1.06022	-2.7411
50	Sediment	1.03829	1.36201	38.1362	4.44284	9.87064	2.59099	0.776662	-0.530748
51	Sediment	1.07722	1.42911	40.0151	4.71936	10.1376	2.65426	0.786313	-0.477648
52	Sediment	1.00036	1.33065	37.2583	4.33223	9.37163	2.49383	0.748971	-0.584442
53	Soil	0.901055	1.18568	33.1989	3.79761	5.73715	2.47586	0.755267	-0.735275
54	Sediment	0.948798	1.15494	32.3384	2.50725	5.57055	1.69967	0.745387	-0.660789
55	Soil	0.805201	0.956654	26.7863	2.0648	1.45075	1.64088	0.723494	-0.897541
56	Soil	0.598243	0.74304	20.8051	2.08318	-6.80454	3.09461	1.07017	-1.32616
57	Soil	1.00872	1.22735	34.3659	2.17549	8.7965	1.67612	0.879006	-0.572439
58	Soil	0.919305	1.11666	31.2666	1.86209	4.11463	1.53386	0.847778	-0.706346
59	Soil	1.06013	1.29688	36.3126	3.78758	7.67402	2.32932	0.775654	-0.500716
60	Soil	1.05958	1.27708	35.7583	2.70929	8.56623	1.78255	0.797924	-0.501473
61	Soil	0.765435	0.885956	24.8068	1.23457	-0.517565	1.11941	0.718579	-0.970611
62	Soil	0.89136	1.07949	30.2258	1.99111	3.76408	1.43765	0.729125	-0.750883
63	Soil	0.662361	0.809325	22.6611	1.48353	-3.53532	1.42603	0.727187	-1.17927
64	Sediment	0.622632	0.753075	21.0861	1.46855	-5.03509	1.68405	0.812721	-1.26851
65	Sediment	0.692883	0.82745	23.1686	1.18382	-2.66995	1.30742	0.820643	-1.11428
66	Soil	0.252669	0.43594	12.2063	1.41765	-15.0601	1.39495	0.420123	-2.56964
67	Soil	0.732825	0.852371	23.8664	1.21457	-1.21632	1.26825	0.798844	-1.03342
68	Soil	0.710547	0.850588	23.8165	1.61869	-1.92422	1.85244	0.912927	-1.07796
69	Sediment	0.815447	0.994217	27.8381	1.69063	0.753481	1.70285	0.925142	-0.879299
70	Soil	0.8155	0.998506	27.9582	1.80675	0.806387	1.69872	0.87509	-0.879206
71	Soil	0.255503	0.483324	13.5331	1.81399	-14.3726	1.58651	0.416137	-2.55355
72	Soil	0.827127	0.997482	27.9295	1.69724	0.360058	1.55005	0.842165	-0.858782
73	Sediment	0.79881	0.970764	27.1814	1.48233	0.463234	1.39524	0.830343	-0.909039
74	Sediment	0.868519	1.07088	29.9845	1.74016	2.51626	1.53451	0.866769	-0.788333
75	Soil	0.926582	1.11109	31.1105	1.61429	4.04798	1.3223	0.819716	-0.694972
76	Soil	0.800007	1.01565	28.4381	1.82888	1.66117	1.59514	0.825476	-0.906878
77	Sediment	0.31313	0.422875	11.8405	1.90621	-14.9391	6.04836	1.32529	-2.26013
78	Sediment	0.305894	0.602932	16.8821	4.09954	-9.13603	9.90704	1.44907	-2.29386
79	Sediment	0.188162	0.232849	6.51978	0.585532	-19.7406	2.76776	1.05945	-2.99491
80	Sediment	0.112236	0.168682	4.72311	0.531915	-22.3751	5.21197	1.61174	-3.74035
81	Sediment	0.691142	0.876663	24.5466	1.65263	-2.209	1.86295	0.925696	-1.11791
82	Sediment	1.10038	1.386	38.8081	2.71009	11.78	1.70626	0.821433	-0.446962
83	Sediment	0.723643	0.902422	25.2678	1.66186	-0.0797042	1.67484	0.849818	-1.05161
84	Sediment	0.817078	1.01884	28.5275	2.02795	2.54252	2.1182	1.00284	-0.876416
85	Sediment	0.536217	0.779528	21.8268	2.24909	-4.83716	3.46334	1.16557	-1.48407
86	Sediment	0.16445	0.237585	6.65239	0.574274	-19.9526	3.60363	1.42971	-3.18924
87	Sediment	0.730645	0.904328	25.3212	1.66663	0.340649	1.96415	0.995143	-1.03772
88	Sediment	0.866033	1.07993	30.2382	1.88051	4.86853	1.56962	0.836097	-0.792469
89	Sediment	0.77846	0.928467	25.9971	1.38367	-0.0549859	1.27114	0.772245	-0.946268
90	Sediment	0.801613	1.02116	28.5924	2.63858	4.28238	2.26934	0.84754	-0.903986
91	Sediment	0.98673	1.30222	36.4623	3.89806	6.87561	3.03482	0.986744	-0.604235
92	Sediment	0.908848	1.12501	31.5002	2.08329	4.75411	1.67521	0.845917	-0.722852
93	Sediment	0.674707	0.836777	23.4297	1.38786	-2.90628	1.25973	0.700444	-1.15263
94	Sediment	1.04953	1.1945	33.4461	1.56906	8.98095	1.04594	0.70368	-0.515215
95	Sediment	1.03669	1.16484	32.6154	1.42897	8.832	0.937393	0.665198	-0.532973
96	Sediment	0.982667	1.12223	31.4225	1.44101	6.21558	0.969134	0.664101	-0.610188
97	Soil	0.998913	3.37416	94.4765	47.7298	5.43723	32.8465	2.319	-0.586532
98	Soil	0.979823	2.79392	78.2298	35.3554	4.94118	27.8015	2.19343	-0.614369
99	Soil	0.222888	0.296125	8.29151	0.915602	-19.4174	1.98669	0.627067	-2.75057
100	Soil	0.959185	2.01956	56.5477	12.3303	46.8594	14.695	2.39022	-0.645081
101	Soil	0.793635	0.944077	26.4341	1.42083	0.131948	1.45577	0.876404	-0.918415
102	Soil	0.461254	0.574681	16.0911	1.7953	-11.326	2.34726	0.733328	-1.70133
103	Soil	0.623481	0.73791	20.6615	1.53889	-4.86452	1.84905	0.840339	-1.26654
104	Soil	0.291158	0.388439	10.8763	1.64048	-17.0726	2.98767	0.698033	-2.36509
105	Soil	0.342765	0.466584	13.0643	2.12539	-14.6007	3.26466	0.708467	-2.12967
106	Soil	0.879387	1.03465	28.9703	1.86945	3.2146	1.34132	0.692866	-0.770392
107	Soil	0.339704	0.422414	11.8276	1.25112	-15.3837	2.34225	0.76968	-2.14261
108	Soil	0.864668	1.03091	28.8654	2.50594	1.42673	2.05567	0.812591	-0.794745
109	Soil	1.22428	2.71601	76.0483	29.1682	12.389	16.3134	1.51567	-0.293024
110	Soil	0.650252	1.55608	43.5703	17.1916	-6.35729	24.0183	2.16938	-1.20589
111	Soil	0.824165	1.02754	28.771	2.91757	0.613322	2.51046	0.85829	-0.863957
112	Soil	0.908628	1.15253	32.2708	3.84157	3.86026	3.10737	0.912129	-0.723201
113	Soil	0.73128	0.894487	25.0456	2.53798	-2.57146	2.77645	0.949636	-1.03647
114	Soil	0.946998	1.09855	30.7593	1.86078	4.60797	1.59112	0.867655	-0.66353
115	Soil	0.695581	0.807226	22.6023	1.3439	-4.02367	1.42056	0.786645	-1.10867
116	Soil	0.738992	0.868004	24.3041	1.69278	-2.86802	1.56176	0.753971	-1.02133
117	Soil	0.561746	0.669022	18.7326	1.30091	-8.70584	1.98588	0.960035	-1.41697
118	Soil	0.455281	0.598372	16.7544	2.05328	-8.46937	3.20758	0.915674	-1.72013
119	Soil	0.471957	0.617389	17.2869	2.43515	-11.544	4.52939	1.1302	-1.66823
120	Soil	0.696106	0.909643	25.47	3.45606	-3.21095	4.06259	1.05119	-1.10758
121	Soil	0.607	0.823003	23.0441	3.61514	-6.65367	4.76589	1.07114	-1.3052
122	Soil	0.540209	0.766053	21.4495	3.81401	-9.34541	6.42279	1.27703	-1.47337
123	Soil	0.647958	0.819059	22.9337	3.44721	-5.88464	3.83527	0.898787	-1.21099
124	Soil	0.637438	0.802323	22.4651	3.01853	-5.20976	3.07627	0.803864	-1.23461
125	Soil	0.890796	1.1138	31.1864	4.17644	3.68782	3.20718	0.840716	-0.751796
126	Sediment	1.04413	4.42491	123.897	67.5288	8.02286	61.5916	4.0313	-0.522665
127	Soil	1.04967	3.03574	85.0006	39.6864	7.65077	26.3911	2.01568	-0.515021
128	Soil	0.885251	1.1349	31.7773	4.90564	2.88675	3.54619	0.809835	-0.760804
129	Soil	1.21714	2.63224	73.7027	26.5166	14.1536	16.5042	1.6342	-0.301465
130	Soil	0.846127	3.29619	92.2932	47.8624	2.9465	34.8298	2.3957	-0.826016
131	Soil	1.01886	1.24161	34.7651	4.21182	7.62796	2.63217	0.760003	-0.558002
132	Soil	0.790312	3.94541	110.472	62.7558	0.000366652	90.1479	5.6616	-0.924469
133	Soil	0.675778	0.901113	25.2312	4.64044	-5.45067	4.82852	0.928978	-1.15034
134	Soil	0.21894	0.299041	8.37315	0.953957	-19.9606	5.00659	1.53137	-2.77636
135	Soil	0.529631	0.769093	21.5346	4.59624	-10.1411	8.47379	1.40791	-1.5019
136	Soil	1.07027	1.31763	36.8938	4.46374	9.28101	2.68904	0.777386	-0.486992
137	Soil	0.667736	0.837106	23.439	2.77547	-4.6975	3.6939	1.08949	-1.16761
138	Soil	0.687518	0.978002	27.3841	5.87788	-4.81635	6.42269	1.06131	-1.12549
139	Soil	0.505626	0.639418	17.9037	1.68388	-9.63781	3.75529	1.37633	-1.56882
140	Soil	0.978149	1.23237	34.5064	4.50791	5.43227	3.65566	0.981265	-0.616836
141	Soil	1.00468	1.29105	36.1495	5.25921	6.8299	3.6361	0.879601	-0.578225
142	Soil	0.959475	1.3662	38.2537	8.26438	4.21912	5.78954	0.950641	-0.644646
143	Soil	0.861703	1.26778	35.4977	8.30857	0.420874	7.2753	1.10367	-0.7997
144	Soil	0.886267	1.27806	35.7858	7.82244	2.23828	6.85545	1.11263	-0.75915
145	Soil	1.07207	1.56596	43.8469	10.5625	7.37141	7.11211	1.04866	-0.484561
146	Sediment	0.996005	2.52525	70.7069	31.0244	5.99957	26.5244	2.15527	-0.590737
147	Sediment	0.45459	8.33514	233.384	153.133	-1.47219	690.087	37.5321	-1.72233
148	Soil	0.298383	0.6393	17.9004	1.83562	-9.8363	3.83898	1.29765	-2.32972
149	Soil	0.865721	2.18479	61.1741	25.8978	2.23162	21.3981	1.80188	-0.792988
150	Soil	1.02176	2.12819	59.5892	21.832	5.41559	14.6554	1.42516	-0.553906
151	Soil	0.289536	0.50839	14.2349	1.50953	-11.5136	4.0276	1.31895	-2.37315
152	Sediment	0.503279	5.10072	142.82	90.8633	-6.88683	215.913	12.1104	-1.57553
153	Sediment	0.781121	9.89013	276.924	181.373	6.04795	227.187	12.3785	-0.941344
154	Soil	0.675786	3.7445	104.846	59.2203	1.44594	150.807	9.52539	-1.15032
155	Soil	0.671062	3.53324	98.9306	54.8008	-0.532254	98.1367	6.32031	-1.16045
156	Sediment	0.480782	4.95376	138.705	84.8529	-5.20989	246.455	14.3751	-1.64151
157	Soil	0.837638	1.08817	30.4688	2.45819	2.95042	2.12344	0.897456	-0.840564
158	Soil	0.549433	0.707339	19.8055	1.67246	-7.10169	2.48668	1.00764	-1.44895
159	Soil	0.96796	1.35312	37.8874	2.92964	9.20007	2.02473	0.889406	-0.631943
160	Soil	1.11123	1.53323	42.9303	3.40035	15.6765	2.41076	1.03559	-0.432809
161	Soil	0.935841	1.34452	37.6466	4.33558	7.71303	3.75622	1.13762	-0.680627
162	Soil	0.60619	1.11774	31.2967	9.03039	5.81773	12.7753	1.57509	-1.30712
163	Soil	0.94123	1.23897	34.6913	2.33478	6.21897	1.99348	0.990549	-0.672343
164	Soil	0.920036	1.24258	34.7921	2.83982	5.8443	2.15968	0.903117	-0.705201
165	Soil	0.628541	0.866227	24.2544	2.21027	-4.9413	2.86193	1.08072	-1.25488
166	Soil	0.835523	1.11102	31.1084	2.48064	2.5659	2.28524	0.975877	-0.844211
167	Soil	0.898122	1.19201	33.3763	2.81736	4.74395	2.44055	0.989346	-0.739979
168	Soil	1.01559	1.34113	37.5515	2.76676	8.74152	2.0272	0.929889	-0.56264
169	Soil	0.610492	0.810515	22.6944	1.66183	-5.84624	2.39186	1.1025	-1.29692
170	Soil	0.593077	0.753327	21.0932	1.86327	-6.06531	2.85471	1.10946	-1.33867
171	Soil	0.468228	0.618413	17.3156	1.39185	-10.4461	2.56347	1.08638	-1.67968
172	Soil	0.934414	1.20794	33.8223	3.06281	4.69499	2.58946	0.983807	-0.682829
173	Soil	0.811219	1.05965	29.6701	2.20005	1.19875	2.24817	1.02498	-0.886799
174	Soil	0.513759	0.673015	18.8444	1.83555	-7.751	3.33224	1.1823	-1.5458
175	Soil	0.569101	0.791529	22.1628	1.94089	-4.41875	3.50398	1.37204	-1.39821
176	Soil	0.851153	1.12687	31.5524	2.49187	3.0036	2.25213	0.970226	-0.817473

## Sheet: Fig. 1SM
		Biplot of the highest contribution of soil and sediments to PCAs (individuals and variables)

## Sheet: Fig. 2SM
							Spatial distribution of the Pollution Load Index along the river Nile and Delta
